# Supplementary material for: Optimized In Vitro CRISPR/Cas9 Gene Editing Tool in the West Nile Virus Mosquito Vector, Culex quinquefasciatus
Source: Insects. 2022 Sep 19;13(9):856. doi: 10.3390/insects13090856 (PMC9502113; doi:10.3390/insects13090856)
Supplement: Supplementary file 1 [file insects-13-00856-s001.zip]

Archive with 1 entries (1 files):
- insects-1905124-supplementary.pdf
